# Supplementary material for: Thermooptical PDMS-Single-Layer Graphene Axicon-like Device for Tunable Submicron Long Focus Beams
Source: Micromachines (Basel). 2022 Nov 26;13(12):2083. doi: 10.3390/mi13122083 (PMC9788317; doi:10.3390/mi13122083)
Supplement: Supplementary file 1 [file micromachines-13-02083-s001.zip]

Archive with 1 entries (1 files):
- micromachines-1995784-supplementary 2nd.pdf
